# Supplementary material for: Supplemental Breast Ultrasound in Mammography Screening for Women with Critically Dense Breasts
Source: Cancers (Basel). 2026 May 19;18(10):1631. doi: 10.3390/cancers18101631 (PMC13205084; doi:10.3390/cancers18101631)
Supplement: Supplementary file 1 [file cancers-18-01631-s001.zip]

Archive with 1 entries (1 files):
- cancers-4267419-supplementary.pdf
